# Supplementary material for: Theoretical–Computational Modeling of CD Spectra of Aqueous Monosaccharides by Means of Molecular Dynamics Simulations and Perturbed Matrix Method
Source: Molecules. 2023 Apr 20;28(8):3591. doi: 10.3390/molecules28083591 (PMC10144652; doi:10.3390/molecules28083591)
Supplement: Supplementary file 1 [file molecules-28-03591-s001.zip]

Archive with 1 entries (1 files):
- molecules-2335563-supplementary.pdf
